# Supplementary material for: Factors Associated with Communities’ Satisfaction with Receiving Curative Care Administered by Community Health Workers in the Health Districts of Bousse and Boussouma in Burkina Faso, 2024
Source: Int J Environ Res Public Health. 2024 Aug 30;21(9):1151. doi: 10.3390/ijerph21091151 (PMC11431175; doi:10.3390/ijerph21091151)
Supplement: Supplementary file 1 [file ijerph-21-01151-s001.zip]

Archive with 1 entries (1 files):
- ijerph-2994324-supplementary.pdf
